# Supplementary material for: Louse flies of Eleonora’s falcons that also feed on their prey are evolutionary dead‐end hosts for blood parasites
Source: Mol Ecol. 2019 Apr 4;28(7):1812–25. doi: 10.1111/mec.15020 (PMC6850589; doi:10.1111/mec.15020)
Supplement: Supplementary file 1 [file MEC-28-1812-s001.xls]

## Sheet: MatrixOutput
Electronic Supplementary Material. "Louse flies of Eleonora's falcons that also feed on their prey are evolutionary dead-end hosts for blood parasites" Laura Gangoso, Rafael Gutiérrez-López, Josué Martínez-de la Puente & Jordi Figuerola
Table S1: Uncorrected pairwise distances of the Haemoproteus and Plasmodium lineages isolated in louse flies, falcon kills and Eleonora's falcons.
		H_pallidus_PFC1	H_sp_HIPOL1	H_sp_ERU-15H	H_sp_HIPOL4	H_sp_BUBIBI01	H_sp_ACDUM2	H_sp_ORGES5	H_sp_HIPOL5	H_balmorali_COLL3	H_sp_LK4	H_sp_ORGES2	H_sp_SYCAN02	H_sp_PHYTRO1	H_sp_RBS3	H_sp_PHYBON1	H_sp_ORGES1	H_sp_LANSEN1	H_sp_ORGES3	H_sp_ORGES4	H_sp_FALELE01	H_attenuatus_ROBIN1	H_balmorali_SFC1	H_palloris_WW1	H_payevskyi_RW1	P_relictum_GRW11	P_relictum_SGS1	P_sp_AFTRU5	P_sp_COLL1	P_sp_LK6	P_MOALB1	P_sp_ACCTAC01	P_sp_GRW9	P_sp_SYAT24	P_vaughani_SYAT05	L_environmental_CIAE02
		1	2	3	4	5	6	7	8	9	10	11	12	13	14	15	16	17	18	19	20	21	22	23	24	25	26	27	28	29	30	31	32	33	34	35
H_pallidus_PFC1	1
H_sp_HIPOL1	2	0.0515021
H_sp_ERU-15H	3	0.055794	0.0472103
H_sp_HIPOL4	4	0.0643777	0.0171674	0.0515021
H_sp_BUBIBI01	5	0.0793991	0.0772532	0.0815451	0.083691
H_sp_ACDUM2	6	0.0472103	0.0214592	0.0515021	0.0386266	0.0708155
H_sp_ORGES5	7	0.00858369	0.055794	0.0600858	0.0686695	0.0815451	0.0472103
H_sp_HIPOL5	8	0.00643777	0.0536481	0.0579399	0.0665236	0.0793991	0.0450644	0.00643777
H_balmorali_COLL3	9	0.0515021	0.0729614	0.0622318	0.0793991	0.0815451	0.0665236	0.0515021	0.0493562
H_sp_LK4	10	0.083691	0.083691	0.0922747	0.0922747	0.0128755	0.0772532	0.0858369	0.083691	0.0901288
H_sp_ORGES2	11	0.00214592	0.0536481	0.0579399	0.0665236	0.0772532	0.0493562	0.0107296	0.00858369	0.0536481	0.0815451
H_sp_SYCAN02	12	0.0686695	0.055794	0.0472103	0.0600858	0.083691	0.0536481	0.0708155	0.0686695	0.0643777	0.0922747	0.0686695
H_sp_PHYTRO1	13	0.0364807	0.0600858	0.055794	0.0772532	0.0879828	0.0600858	0.0407725	0.0386266	0.0579399	0.0922747	0.0386266	0.0622318
H_sp_RBS3	14	0.0622318	0.0493562	0.0193133	0.0536481	0.0751073	0.0472103	0.0643777	0.0622318	0.0579399	0.0858369	0.0643777	0.0536481	0.0665236
H_sp_PHYBON1	15	0.055794	0.0515021	0.0450644	0.0600858	0.0729614	0.0429185	0.0600858	0.0579399	0.0643777	0.083691	0.0579399	0.0493562	0.0600858	0.0472103
H_sp_ORGES1	16	0.0643777	0.0536481	0.0429185	0.0579399	0.0772532	0.0515021	0.0665236	0.0643777	0.0600858	0.0858369	0.0643777	0.0150215	0.0622318	0.0450644	0.0364807
H_sp_LANSEN1	17	0.0622318	0.0450644	0.0193133	0.0493562	0.0751073	0.0472103	0.0643777	0.0622318	0.0579399	0.0858369	0.0643777	0.0493562	0.0665236	0.00429185	0.0429185	0.0407725
H_sp_ORGES3	18	0.0643777	0.0472103	0.0214592	0.0515021	0.0772532	0.0493562	0.0665236	0.0643777	0.0600858	0.0879828	0.0665236	0.0515021	0.0686695	0.00643777	0.0450644	0.0429185	0.00214592
H_sp_ORGES4	19	0.0622318	0.0450644	0.0150215	0.0493562	0.0751073	0.0472103	0.0643777	0.0622318	0.0579399	0.0858369	0.0643777	0.0493562	0.0622318	0.00429185	0.0429185	0.0407725	0.00429185	0.00643777
H_sp_FALELE01	20	0.0751073	0.0793991	0.0879828	0.0879828	0.0214592	0.0729614	0.0772532	0.0751073	0.0901288	0.0171674	0.0729614	0.0879828	0.083691	0.0772532	0.083691	0.083691	0.0772532	0.0793991	0.0815451
H_attenuatus_ROBIN1	21	0.0472103	0.0665236	0.0600858	0.0686695	0.0729614	0.0536481	0.0472103	0.0450644	0.0214592	0.0815451	0.0493562	0.0665236	0.0515021	0.055794	0.0493562	0.0579399	0.055794	0.0579399	0.055794	0.0815451
H_balmorali_SFC1	22	0.699571	0.695279	0.695279	0.703863	0.708155	0.693133	0.699571	0.699571	0.706009	0.7103	0.697425	0.699571	0.703863	0.699571	0.701717	0.703863	0.697425	0.697425	0.699571	0.699571	0.7103
H_palloris_WW1	23	0.0171674	0.0600858	0.0643777	0.0729614	0.0901288	0.055794	0.0171674	0.0107296	0.0600858	0.0944206	0.0193133	0.0793991	0.0493562	0.0686695	0.0686695	0.0751073	0.0686695	0.0708155	0.0686695	0.0858369	0.055794	0.701717
H_payevskyi_RW1	24	0.0515021	0.0472103	0.0515021	0.055794	0.0729614	0.0407725	0.0493562	0.0515021	0.055794	0.0793991	0.0536481	0.0386266	0.0536481	0.0450644	0.0450644	0.0321888	0.0450644	0.0472103	0.0450644	0.0751073	0.0472103	0.701717	0.0622318
P_relictum_GRW11	25	0.0751073	0.0901288	0.0965665	0.10515	0.118026	0.0965665	0.083691	0.0815451	0.0922747	0.120172	0.0772532	0.109442	0.0965665	0.103004	0.0987124	0.100858	0.0987124	0.100858	0.0987124	0.118026	0.0987124	0.701717	0.0879828	0.103004
P_relictum_SGS1	26	0.0772532	0.0922747	0.0987124	0.107296	0.120172	0.0987124	0.0858369	0.083691	0.0944206	0.122318	0.0793991	0.111588	0.0987124	0.10515	0.100858	0.103004	0.100858	0.103004	0.100858	0.120172	0.100858	0.703863	0.0901288	0.10515	0.00214592
P_sp_AFTRU5	27	0.0751073	0.0772532	0.0944206	0.0944206	0.111588	0.083691	0.0793991	0.0772532	0.103004	0.111588	0.0729614	0.0922747	0.0922747	0.0944206	0.0922747	0.0901288	0.0901288	0.0922747	0.0944206	0.109442	0.100858	0.712446	0.083691	0.0901288	0.055794	0.0579399
P_sp_COLL1	28	0.0729614	0.0901288	0.10515	0.100858	0.103004	0.0944206	0.0793991	0.0772532	0.100858	0.109442	0.0729614	0.10515	0.0944206	0.10515	0.0901288	0.0944206	0.100858	0.103004	0.100858	0.111588	0.0987124	0.703863	0.083691	0.0965665	0.027897	0.0300429	0.0493562
P_sp_LK6	29	0.0901288	0.109442	0.113734	0.120172	0.139485	0.111588	0.0987124	0.0922747	0.120172	0.141631	0.0901288	0.120172	0.111588	0.128755	0.111588	0.11588	0.124464	0.126609	0.124464	0.139485	0.122318	0.716738	0.0987124	0.118026	0.0708155	0.0686695	0.0729614	0.0686695
P_MOALB1	30	0.0729614	0.0879828	0.0944206	0.103004	0.11588	0.0944206	0.0815451	0.0793991	0.0922747	0.120172	0.0751073	0.107296	0.0944206	0.100858	0.0965665	0.0987124	0.0965665	0.0987124	0.0965665	0.11588	0.0987124	0.701717	0.0858369	0.100858	0.00643777	0.00429185	0.0579399	0.0300429	0.0686695
P_sp_ACCTAC01	31	0.0751073	0.0901288	0.0944206	0.100858	0.120172	0.0965665	0.0793991	0.0815451	0.0965665	0.126609	0.0751073	0.0987124	0.0922747	0.10515	0.0965665	0.0987124	0.100858	0.103004	0.100858	0.133047	0.0987124	0.706009	0.0922747	0.0965665	0.0622318	0.0643777	0.0579399	0.0579399	0.0643777	0.0643777
P_sp_GRW9	32	0.0686695	0.0879828	0.0944206	0.103004	0.113734	0.0944206	0.0772532	0.0751073	0.100858	0.11588	0.0686695	0.0965665	0.0858369	0.10515	0.0965665	0.0922747	0.100858	0.103004	0.100858	0.113734	0.100858	0.706009	0.0858369	0.0944206	0.0493562	0.0472103	0.0515021	0.0429185	0.0643777	0.0472103	0.055794
P_sp_SYAT24	33	0.0793991	0.0793991	0.103004	0.0901288	0.10515	0.0858369	0.083691	0.0858369	0.10515	0.107296	0.0772532	0.107296	0.100858	0.10515	0.100858	0.107296	0.10515	0.107296	0.109442	0.10515	0.0987124	0.699571	0.0965665	0.0944206	0.0622318	0.0643777	0.0536481	0.0643777	0.083691	0.0643777	0.0600858	0.0579399
P_vaughani_SYAT05	34	0.0858369	0.103004	0.107296	0.113734	0.130901	0.109442	0.0901288	0.0922747	0.120172	0.133047	0.0858369	0.11588	0.103004	0.124464	0.11588	0.111588	0.120172	0.122318	0.120172	0.126609	0.118026	0.686695	0.0944206	0.109442	0.0751073	0.0729614	0.0729614	0.0686695	0.0493562	0.0729614	0.0729614	0.0600858	0.0772532
L_environmental_CIAE02	35	0.671674	0.665236	0.665236	0.669528	0.675966	0.669528	0.671674	0.67382	0.678112	0.678112	0.67382	0.669528	0.665236	0.665236	0.652361	0.671674	0.66309	0.66309	0.665236	0.678112	0.667382	0.678112	0.678112	0.669528	0.675966	0.67382	0.66309	0.67382	0.67382	0.67382	0.669528	0.680258	0.66309	0.66309

## Sheet: Caption
Table. Estimates of Evolutionary Divergence between Sequences
1. Tamura K., Peterson D., Peterson N., Stecher G., Nei M., and Kumar S. (2011). MEGA5: Molecular Evolutionary Genetics Analysis using Maximum Likelihood, Evolutionary Distance, and Maximum Parsimony Methods. Molecular Biology and Evolution 28: 2731-2739.
